# Supplementary material for: Longitudinal Comparison of Three T-Cell Assays and Three Antibody Assays Against SARS-CoV-2 Following Homologous mRNA-1273/mRNA-1273/mRNA-1273 and Heterologous ChAdOx1/ChAdOx1/BNT162b2 Vaccination: A Prospective Cohort in Naïve Healthcare Workers
Source: Vaccines (Basel). 2024 Nov 29;12(12):1350. doi: 10.3390/vaccines12121350 (PMC11679843; doi:10.3390/vaccines12121350)
Supplement: Supplementary file 1 [file vaccines-12-01350-s001.zip]

Archive with 1 entries (1 files):
- vaccines-3291667-supplementary.pdf
